# Supplementary material for: XAB2 dynamics during DNA damage-dependent transcription inhibition
Source: eLife. 2022 Jul 26;11:e77094. doi: 10.7554/eLife.77094 (PMC9436415; doi:10.7554/eLife.77094)
Supplement: Figure 1—source data 5. [file elife-77094-fig1-data5.zip]

Archive with 4 entries (4 files):
- Figure 1B - Colorimetric.scn
- Figure 1B - Exposition 22sec.scn
- Figure 1B - Exposition 85sec.scn
- Figure 1B - Exposition 106sec.scn
