# Supplementary material for: XAB2 dynamics during DNA damage-dependent transcription inhibition
Source: eLife. 2022 Jul 26;11:e77094. doi: 10.7554/eLife.77094 (PMC9436415; doi:10.7554/eLife.77094)
Supplement: Figure 2—figure supplement 2—source data 3. [file elife-77094-fig2-figsupp2-data3.zip]

Archive with 4 entries (4 files):
- Figure 2 – figure supplement 2C - Colorimetric 1.scn
- Figure 2 – figure supplement 2C - Colorimetric 2.scn
- Figure 2 – figure supplement 2C - Exposition 30sec.scn
- Figure 2 – figure supplement 2C - Exposition 140sec ECL++.scn
