# Supplementary material for: XAB2 dynamics during DNA damage-dependent transcription inhibition
Source: eLife. 2022 Jul 26;11:e77094. doi: 10.7554/eLife.77094 (PMC9436415; doi:10.7554/eLife.77094)
Supplement: Figure 3—figure supplement 1—source data 3. [file elife-77094-fig3-figsupp1-data3.zip]

Archive with 7 entries (7 files):
- Figure 3 – figure supplement 1C - Colorimetric 1.scn
- Figure 3 – figure supplement 1C - Colorimetric 2.scn
- Figure 3 – figure supplement 1C - Exposition 60sec.scn
- Figure 3 – figure supplement 1C - Exposition 120sec.scn
- Figure 3 – figure supplement 1C - Exposition 180sec.scn
- Figure 3 – figure supplement 1C - Exposition 600sec.scn
- Figure 3 – figure supplement 1C - Exposition 1200sec-reblot.scn
