# Supplementary material for: XAB2 dynamics during DNA damage-dependent transcription inhibition
Source: eLife. 2022 Jul 26;11:e77094. doi: 10.7554/eLife.77094 (PMC9436415; doi:10.7554/eLife.77094)
Supplement: Figure 5—source data 4. [file elife-77094-fig5-data4.zip]

Archive with 6 entries (6 files):
- Figure 5A - Colorimetric-CSA.scn
- Figure 5A - Colorimetric-CSB.scn
- Figure 5A - Colorimetric-MRC5.scn
- Figure 5A - Exposition 60sec-CSA.scn
- Figure 5A - Exposition 60sec-CSB.scn
- Figure 5A - Exposition 60sec-MRC5.scn
