# Supplementary material for: XAB2 dynamics during DNA damage-dependent transcription inhibition
Source: eLife. 2022 Jul 26;11:e77094. doi: 10.7554/eLife.77094 (PMC9436415; doi:10.7554/eLife.77094)
Supplement: Figure 5—source data 6. [file elife-77094-fig5-data6.zip]

Archive with 3 entries (3 files):
- Figure 5B - Colorimetric.scn
- Figure 5B - Exposition 60sec.scn
- Figure 5B - Exposition 180sec.scn
