# Supplementary material for: XAB2 dynamics during DNA damage-dependent transcription inhibition
Source: eLife. 2022 Jul 26;11:e77094. doi: 10.7554/eLife.77094 (PMC9436415; doi:10.7554/eLife.77094)
Supplement: Figure 5—figure supplement 1—source data 3. [file elife-77094-fig5-figsupp1-data3.zip]

Archive with 6 entries (6 files):
- Figure 5 – figure supplement 1A - Colorimetric 1.scn
- Figure 5 – figure supplement 1A - Colorimetric 2.scn
- Figure 5 – figure supplement 1A - Colorimetric 3.scn
- Figure 5 – figure supplement 1A - Exposition 60sec.scn
- Figure 5 – figure supplement 1A - Exposition 1020sec-reblot-ECL++.scn
- Figure 5 – figure supplement 1A - Exposition 1080sec-reblot.scn
